# Supplementary material for: Predicting Invasiveness in Lepidic Pattern Adenocarcinoma of Lung: Analysis of Visual Semantic and Radiomic Features
Source: Med Sci (Basel). 2024 Oct 18;12(4):57. doi: 10.3390/medsci12040057 (PMC11503399; doi:10.3390/medsci12040057)
Supplement: Supplementary file 1 [file medsci-12-00057-s001.zip]

Archive with 1 entries (1 files):
- medsci-3197827-supplementary.pdf
